# Supplementary material for: Liupao Tea Extract Alleviates Rheumatoid Arthritis in Mice by Regulating the Gut–Joint Axis Mediated via Fatty Acid Metabolism
Source: Foods. 2025 Aug 18;14(16):2854. doi: 10.3390/foods14162854 (PMC12385620; doi:10.3390/foods14162854)
Supplement: Supplementary file 1 [file foods-14-02854-s001.zip]

Archive with 1 entries (1 files):
- foods-3762687-supplementary.pdf
